# Supplementary material for: Population Structure of Genotypes and Genome-Wide Association Studies of Cannabinoids and Terpenes Synthesis in Hemp (Cannabis sativa L.)
Source: Plants (Basel). 2026 Jan 8;15(2):202. doi: 10.3390/plants15020202 (PMC12845109; doi:10.3390/plants15020202)
Supplement: Supplementary file 1 [file plants-15-00202-s001.zip › Table_S3.xlsx]

## Sheet: THC
SUPPLEMENTARY INFORMATION Population Structure of Genotypes and Genome-Wide Association Studies of Cannabinoids and Terpenes Synthesis in Hemp (Cannabis sativa L.) Marjeta Eržen1*, Andreja Čerenak1, Tjaša Cesar2, Jernej Jakše2 1Department for Plants, Soil and the Environment, Slovenian Institute of Hop Research and Brewing, Cesta Žalskega tabora 2, 3310 Žalec, Slovenia 2Department for Agronomy, B…
delta-9-THC
Chr	Pos	Gene name	NCBI symbol	Gene type
1	58984422	RNA-binding protein 24-B	LOC115705573	protein-coding
1	58884064	conserved oligomeric Golgi complex subunit 4-like	LOC115705456	protein-coding
2	82592158	spermidine coumaroyl-CoA acyltransferase	LOC115721211	protein-coding
3	93040209	uncharacterized LOC115711634	LOC115711634	protein-coding
4	3044233	nucleobase-ascorbate transporter 7	LOC115715020	protein-coding
4	50272245	3-hydroxyacyl-[acyl-carrier-protein] dehydratase FabZ	LOC115714347	protein-coding
6	61000363	uncharacterized LOC115696827	LOC115696827	protein-coding
7	45578987	ethylene response sensor 1	LOC115697291	protein-coding
7	6836720	L-type lectin-domain containing receptor kinase S.4-like	LOC115697646	protein-coding
8	61262192	probable WRKY transcription factor 72	LOC115700676	protein-coding
8	27268498	putative methyltransferase DDB_G0268948	LOC115700980	protein-coding
8	43867472	uncharacterized LOC115701371	LOC115701371	protein-coding
8	50082206	ketol-acid reductoisomerase, chloroplastic	LOC115701054	protein-coding
10	55696553	uncharacterized LOC115712485	LOC115712485	protein-coding

## Sheet: THC-A
delta-9-THC-A
Chr	Pos	Gene name	NCBI symbol	Gene type
1	58984422	RNA-binding protein 24-B	LOC115705573	protein-coding
3	93040209	uncharacterized LOC115711634	LOC115711634	protein-coding
4	3044233	nucleobase-ascorbate transporter 7	LOC115715020	protein-coding
7	45578987	ethylene response sensor 1	LOC115697291	protein-coding

## Sheet: CBD
CBD
Chr	Pos	Gene name	NCBI symbol	Gene type
10	12380032	dol-P-Man:Man(5)GlcNAc(2)-PP-Dol alpha-1,3-mannosyltransferase-like	LOC115697197	protein-coding
Annotation of genes in the region 100,000 bp left and right of the significant SNP
Gene name	NCBI symbol	Gene type
probable U6 snRNA-associated Sm-like protein LSm4	LOC115697784	protein-coding
WD repeat-containing protein GTS1-like	LOC115695464	protein-coding
uncharacterized protein Os08g0359500	LOC115697104	protein-coding
uncharacterized LOC115698298	LOC115698298	ncRNA
ABC transporter C family member 4	LOC115694868	protein-coding
nucleolar protein 16	LOC115697311	protein-coding
probable E3 ubiquitin-protein ligase BAH1-like 1	LOC115695922	protein-coding
universal stress protein A-like protein	LOC115716476	protein-coding
putative pectinesterase 11	LOC115695581	protein-coding
universal stress protein A-like protein	LOC115697701	protein-coding
uncharacterized LOC115716484	LOC115716484	protein-coding
universal stress protein PHOS34	LOC115697473	protein-coding
E3 ubiquitin-protein ligase RFI2	LOC115695332	protein-coding
phytochrome A-associated F-box protein	LOC115695661	protein-coding
serine/arginine-rich-splicing factor SR34-like	LOC115696283	protein-coding
alkylated DNA repair protein ALKBH8 homolog	LOC115697957	protein-coding
uncharacterized LOC115716508	LOC115716508	pseudo
uncharacterized protein P8A3.02c	LOC115696923	protein-coding
uncharacterized LOC115698051	LOC115698051	protein-coding
thiamine pyrophosphokinase 1-like	LOC115696655	protein-coding
DNA mismatch repair protein PMS1	LOC115695062	protein-coding
probable U6 snRNA-associated Sm-like protein LSm4	LOC115697868	protein-coding
WD repeat-containing protein GTS1	LOC115695386	protein-coding
uncharacterized LOC115716516	LOC115716516	protein-coding
uncharacterized LOC115698239	LOC115698239	ncRNA
ABC transporter C family member 4-like	LOC115694787	protein-coding

## Sheet: CBD-A
CBD-A
Chr	Pos	Gene name	NCBI symbol	Gene type
1	99759011	protein TSS (Clu domain-containing protein	LOC115707876	protein-coding
	58842231	two-component response regulator-like PRR95	LOC115704169	protein-coding
	58884064	conserved oligomeric Golgi complex subunit 4-like	LOC115705456	protein-coding
4	23855984	probable glucan 1,3-alpha-glucosidase- Glycoside hydrolase family 31 N-terminal domain-containing protein	LOC115715081	protein-coding
7	67687459	PREDICTED: Cannabis sativa 40S ribosomal protein S5	LOC115697370	protein-coding
	49205694	berberine bridge enzyme-like 15	LOC115697700	protein-coding
8	61262192	probable WRKY transcription factor 72	LOC115700676	protein-coding
8	61262192	protein IQ-DOMAIN 31	LOC115700390	protein-coding
9	4465328	beta-glucosidase-like SFR2, chloroplastic	LOC115723407	protein-coding

## Sheet: CBG
CBG
Chr	Pos	Gene name	NCBI symbol	Gene type
3	85374640	40S ribosomal protein S2-4	LOC115709657	protein-coding
	12617733	ubiquitin-conjugating enzyme E2-23 kDa	LOC115709645	protein-coding
	32679368	uncharacterized LOC115709346	LOC115709346	protein-coding
4	1729433	uncharacterized LOC115714526	LOC115714526	protein-coding
6	73152271	zinc finger CCCH domain-containing protein 19	LOC115695471	protein-coding
7	50964219	putative lipase YDR444W	LOC115697609	protein-coding
8	49352334	homeobox protein knotted-1-like LET6	LOC115700665	protein-coding
	55118538	patellin-3	LOC115699694	protein-coding
9	29804304	thioredoxin X, chloroplastic	LOC115723304	protein-coding
	32889530	U-box domain-containing protein 44	LOC115722507	protein-coding
	4092032	protein CHUP1, chloroplastic	LOC115723410	protein-coding
10	77425950	ubiquitin carboxyl-terminal hydrolase 16	LOC115717510	protein-coding

## Sheet: Limonene
Limonene
Chr	Pos	Gene name	NCBI symbol	Gene type
1	16309174	geranylgeranyl transferase type-1 subunit beta	LOC115705192	protein-coding
	88155437	mitogen-activated protein kinase 19	LOC115706791	protein-coding
	21804642	sulfate transporter 4.1, chloroplastic	LOC115705469	protein-coding
2	2474711	aberrant root formation protein 4	LOC115721358	protein-coding
4	2602108	uncharacterized LOC115714191	LOC115714191	protein-coding
	82412541	carbamoyl-phosphate synthase small chain, chloroplastic	LOC115714306	protein-coding
	61447342	probable galacturonosyltransferase-like 9	LOC115712770	protein-coding
	877565	amino-acid permease BAT1 homolog	LOC115714023	protein-coding
5	75698352	Cannabis sativa heme chaperone HemW	LOC115710263	protein-coding
	83489604	ABC transporter B family member 2	LOC115716265	protein-coding
6	73112494	endoglucanase 24	LOC115694781	protein-coding
	44212291	ubiquitin thioesterase OTU1	LOC115724943	protein-coding
	74050611	actin-related protein 6	LOC115694685	protein-coding
	35548519	uncharacterized LOC115725349	LOC115725349	protein-coding
7	50964219	putative lipase YDR444W	LOC115697609	protein-coding
	63363026	N-acetyl-D-glucosamine kinase	LOC115697216	protein-coding
8	57318575	transcription factor TCP20	LOC115699632	protein-coding
	31191160	microtubule-associated protein 70-1	LOC115699375	protein-coding
9	41119873	heavy metal-associated isoprenylated plant protein 33	LOC115724140	protein-coding
	57085607	mitotic-spindle organizing protein 1B	LOC115721842	protein-coding
	5783915	uncharacterized LOC115722754	LOC115722754	protein-coding
10	14589999	ribosome-recycling factor, chloroplastic	LOC115703727	protein-coding

## Sheet: a-pinene
A-pinene
Chr	Pos	Gene name	NCBI symbol	Gene type
1	100702335	F-box/kelch-repeat protein At4g39560	LOC115708015	protein-coding
	63085342	uncharacterized LOC115706061	LOC115706061	protein-coding
	9347979	uncharacterized LOC115706427	LOC115706427	protein-coding
	36470084	ribosome biogenesis protein NOP53	LOC115706595	protein-coding
	65916892	annexin D3	LOC115708208	protein-coding
	69674787	DEAD-box ATP-dependent RNA helicase 31	LOC115705526	protein-coding
	75383904	protein RBL	LOC115705743	protein-coding
2	4946897	uncharacterized LOC115719548	LOC115719548	protein-coding
	95813684	nifU-like protein 2, chloroplastic	LOC115720966	protein-coding
3	4910082	rhodanese-like domain-containing protein 11, chloroplastic	LOC115709020	protein-coding
	29868033	G-type lectin S-receptor-like serine/threonine-protein kinase At4g27290	LOC115711435	protein-coding
	28426953	uncharacterized LOC115711252	LOC115711252	protein-coding
	43574767	protein IQ-DOMAIN 1	LOC115708736	protein-coding
	63679861	T-complex protein 1 subunit delta	LOC115711668	protein-coding
	6948709	probable inactive purple acid phosphatase 27	LOC115709440	protein-coding
4	85137178	beta-galactosidase 3	LOC115715122	protein-coding
	27045486	ribosome biogenesis protein TSR3 homolog	LOC115714823	protein-coding
5	78662994	metal tolerance protein 1	LOC115716680	protein-coding
	62509979	thaumatin-like protein 1	LOC115717451	protein-coding
	80856755	uncharacterized LOC115716103	LOC115716103	protein-coding
	78599955	2-oxoglutarate-Fe(II) type oxidoreductase hxnY	LOC115717314	protein-coding
6	56122045	beta-hexosaminidase 2	LOC115695950	protein-coding
	72699760	amidophosphoribosyltransferase, chloroplastic-like	LOC115725389	protein-coding
7	36113244	Fist gene: NDR1/HIN1-like protein 12, second gene: uncharacterized LOC115697478	Prvi gen: LOC115697479, drugi gen: LOC115697478	protein-coding
	63114617	homeobox-leucine zipper protein ATHB-14	LOC115697202	protein-coding
	7891748	PHD finger protein ALFIN-LIKE 2	LOC115697427	protein-coding
8	58322628	uncharacterized LOC115701586	LOC115701586	protein-coding
	26573024	transcription termination factor MTEF18, mitochondrial	LOC115701304	protein-coding
	32882085	Plasmodesmata callose-binding protein 4	LOC115698975	protein-coding
	44077935	prolycopene isomerase, chloroplastic	LOC115701237	protein-coding
9	34252251	stress-induced-phosphoprotein 1	LOC115722182	protein-coding
	21355432	protein ABA DEFICIENT 4, chloroplastic	LOC115722547	protein-coding
	961102	protein RDM16	LOC115722369	protein-coding
	36917813	transcription factor SRM1	LOC115722286	protein-coding
	7825474	eukaryotic translation initiation factor 2 subunit gamma	LOC115722188	protein-coding
10	103123481	purple acid phosphatase 2	LOC115701340	protein-coding
	27545943	protein GIGANTEA	LOC115708742	protein-coding

## Sheet: a-humulene
A-humulene
Chr	Pos	Gene name	NCBI symbol	Gene type
10	39050002	splicing factor YJU2	LOC115710639	protein-coding

## Sheet: Charyophyllene oxide
Caryophyllene oxide
Chr	Pos	Gene name	NCBI symbol	Gene type
1	71205169	GEN 1: 3-phosphoshikimate 1-carboxyvinyltransferase 2, GEN 2: dehydration-responsive element-binding protein 1B-like	GEN 1: LOC115705599, GEN 2: LOC115705603	protein-coding
	48213164	ninja-family protein mc410	LOC115704707	protein-coding
4	78623053	casein kinase II subunit alpha-2	LOC115715039	protein-coding
	77587201	probable amino-acid acetyltransferase NAGS2, chloroplastic	LOC115713575	protein-coding
6	6330884	protein TSS	LOC115694744	protein-coding
7	10225906	protein SSUH2 homolog	LOC115697731	protein-coding

## Sheet: b-eudesmol
B-eudesmol
Chr	Pos	Gene name	NCBI symbol	Gene type
7	1022960	caffeic acid 3-O-methyltransferase	LOC115697697	protein-coding
9	3172838	3-oxo-Delta(4,5)-steroid 5-beta-reductase	LOC115722272	protein-coding

[truncated: 2 more sheets: Inflorescence, Anthocyanin coloration]
